# Supplementary material for: A new species and new record of the leafhopper genus Seriana Dworakowska (Hemiptera, Cicadellidae, Typhlocybinae) from China
Source: Zookeys. 2012 Mar 1;(172):1–6. doi: 10.3897/zookeys.172.1741 (PMC3307362; doi:10.3897/zookeys.172.1741)
Supplement: XML Treatment for Seriana menglaensis [file zookeys.172.1741-treatment1.xml]

<!DOCTYPE tp:taxon-treatment
  PUBLIC "-//TaxonX//DTD Taxonomic Treatment Publishing DTD v0 20100105//EN" "tax-treatment-NSO.dtd">
<tp:taxon-treatment xmlns:tp="http://www.plazi.org/taxpub"><tp:treatment-meta><mixed-citation publication-type="journal"><person-group><name><surname>Song</surname><given-names>Yuehua</given-names></name><name><surname>Li</surname><given-names>Zizhong</given-names></name></person-group><article-title>A new species and new record of the leafhopper genus 
                    <italic>Seriana</italic> Dworakowska (Hemiptera, Cicadellidae, Typhlocybinae) from China
                </article-title><source>Zookeys</source><day>1</day><month>3</month><year>2012</year><volume>2012</volume><issue>172</issue><fpage>1</fpage><lpage>6</lpage><pub-id pub-id-type="doi">10.3897/zookeys.172.1741</pub-id></mixed-citation></tp:treatment-meta><tp:nomenclature><tp:taxon-name>
                            <tp:taxon-name-part taxon-name-part-type="genus">Seriana</tp:taxon-name-part>
                            <tp:taxon-name-part taxon-name-part-type="species">menglaensis</tp:taxon-name-part>
                        <object-id xmlns:xlink="http://www.w3.org/1999/xlink" xlink:type="simple">urn:lsid:zoobank.org:act:80FEEE6B-1EEA-491F-AE03-7EBADD04AF0F</object-id>
                        <object-id xmlns:xlink="http://www.w3.org/1999/xlink" xlink:type="simple">http://species-id.net/wiki/Seriana_menglaensis</object-id>
                        </tp:taxon-name><tp:taxon-authority>Song &amp; Li</tp:taxon-authority><tp:taxon-status xmlns:xlink="http://www.w3.org/1999/xlink" xlink:type="simple">sp. n.</tp:taxon-status><xref ref-type="fig" rid="F1">Figures 1–10</xref></tp:nomenclature><tp:treatment-sec sec-type="Description"><title>Description.</title><p>General color fuscous. Head (<xref ref-type="fig" rid="F1">Fig. 1</xref>) with vertex dirty yellow, with an irregular brown spot at anterior margin medially; eyes black. Pronotum (<xref ref-type="fig" rid="F1">Fig. 1</xref>) with<!--PageBreak--> five whitish oval impressed patches near anterior margin. Forewing light testaceous, without markings; brochosome field blackish brown.</p><p>Head (<xref ref-type="fig" rid="F1">Fig. 1</xref>) distinctly narrower than pronotum; vertex bluntly rounded.</p><p>Abdominal apodemes (<xref ref-type="fig" rid="F1">Fig. 2</xref>) small, acuminate apically, not extended beyond hind margin of 3rd sternite.</p><p>Pygofer lobe (<xref ref-type="fig" rid="F1">Fig. 3</xref>) broad, with distinct oblique dorsolateral internal ridge, numerous macrosetae at lower basal angle. Pygofer dorsal appendage very long and fused with dorsal margin of pygofer. Subgenital plate (<xref ref-type="fig" rid="F1">Fig. 4</xref>) with three long macrosetae and short rigid setae at upper margin subbasally; several microsetae scattered on apical <!--PageBreak-->portion. Style (<xref ref-type="fig" rid="F1">Fig. 5</xref>) long, apex truncate; preapical lobe large. Connecitve (<xref ref-type="fig" rid="F1">Fig. 8</xref>) Y-shaped, stem strong, central lobe absent. Aedeagus (<xref ref-type="fig" rid="F1">Figs 6, 7</xref>) with shaft long and straight, with two pairs processes, one pair very long, arising from basolateral part of shaft; another pair placed apically very short, lamellate; gonopore at apex, on ventral margin, dorsal apodeme short, weakly expanded.</p><fig id="F1" position="float" orientation="portrait"><label>Figures 1–10.</label><caption><p><italic><tp:taxon-name>Seriana menglaensis</tp:taxon-name></italic> Song &amp; Li, sp. n<bold>. (♂) 1</bold> Head and thorax, dorsal view <bold>2</bold> Abdominal apodemes <bold>3</bold> Pygofer lobe, lateral view <bold>4</bold> Subgenital plate <bold>5</bold> Style <bold>6</bold> Aedeagus, ventral view <bold>7</bold> Aedeagus, lateral view <bold>8</bold> Connective <bold>9</bold> Forewing <bold>10</bold> Hind wing.</p></caption><graphic xmlns:xlink="http://www.w3.org/1999/xlink" xlink:href="ZooKeys-172-001-g001.jpg" position="float" orientation="portrait" xlink:type="simple"/></fig></tp:treatment-sec><tp:treatment-sec sec-type="Measurement"><title>Measurement.</title><p> Body length males 3.2 mm.</p></tp:treatment-sec><tp:treatment-sec sec-type="Type material"><title>Type material. </title><p><italic>Holotype</italic>, male, China: Yunnan Prov., Mengla County, at light, 23 July 2008, coll. Yuehua Song. <italic>Paratype</italic>: one male, same data as holotype.</p></tp:treatment-sec><tp:treatment-sec sec-type="Remarks"><title>Remarks.</title><p> The new species is similar to <italic><tp:taxon-name>Seriana ochrata</tp:taxon-name></italic> <xref ref-type="bibr" rid="B2">Dworakowska (1971)</xref>, but can be distinguished from the latter by the aedeagal shaft longer and straighter, similar in width throughout length in ventral view; the paired long processes arising from the base of aedeagal shaft, not at midlength and the dorsal apodeme small.</p></tp:treatment-sec><tp:treatment-sec sec-type="Etymology"><title>Etymology.</title><p> The new species is named after its type locality: Mengla.</p></tp:treatment-sec><ref-list><ref id="B2"><mixed-citation xmlns:xlink="http://www.w3.org/1999/xlink" xlink:type="simple"><person-group><name name-style="western"><surname>Dworakowska</surname><given-names>I</given-names></name></person-group> (<year>1971</year>)<article-title> On some genera of Erythroneurini (Cicadellidae, Typhlocybinae) from the Oriental Region.</article-title><source>Bulletin de l’Académie Polonaise des Sciences, Série des Sciences Biologiques </source><volume>19</volume> (<issue>5</issue>): <fpage>341</fpage>-<lpage>350</lpage>.</mixed-citation></ref></ref-list></tp:taxon-treatment>
