# Supplementary material for: A new species and new record of the leafhopper genus Seriana Dworakowska (Hemiptera, Cicadellidae, Typhlocybinae) from China
Source: Zookeys. 2012 Mar 1;(172):1–6. doi: 10.3897/zookeys.172.1741 (PMC3307362; doi:10.3897/zookeys.172.1741)
Supplement: XML Treatment for Seriana equata [file zookeys.172.1741-treatment2.xml]

<!DOCTYPE tp:taxon-treatment
  PUBLIC "-//TaxonX//DTD Taxonomic Treatment Publishing DTD v0 20100105//EN" "tax-treatment-NSO.dtd">
<tp:taxon-treatment xmlns:tp="http://www.plazi.org/taxpub"><tp:treatment-meta><mixed-citation publication-type="journal"><person-group><name><surname>Song</surname><given-names>Yuehua</given-names></name><name><surname>Li</surname><given-names>Zizhong</given-names></name></person-group><article-title>A new species and new record of the leafhopper genus 
                    <italic>Seriana</italic> Dworakowska (Hemiptera, Cicadellidae, Typhlocybinae) from China
                </article-title><source>Zookeys</source><day>1</day><month>3</month><year>2012</year><volume>2012</volume><issue>172</issue><fpage>1</fpage><lpage>6</lpage><pub-id pub-id-type="doi">10.3897/zookeys.172.1741</pub-id></mixed-citation></tp:treatment-meta><tp:nomenclature><tp:taxon-name>
                            <tp:taxon-name-part taxon-name-part-type="genus">Seriana</tp:taxon-name-part>
                            <tp:taxon-name-part taxon-name-part-type="species">equata</tp:taxon-name-part>
                        <object-id xmlns:xlink="http://www.w3.org/1999/xlink" xlink:type="simple">http://species-id.net/wiki/Seriana_equata</object-id>
                        </tp:taxon-name><tp:taxon-authority>(Singh, 1969)</tp:taxon-authority><tp:taxon-status xmlns:xlink="http://www.w3.org/1999/xlink" xlink:type="simple">rec. n.</tp:taxon-status><xref ref-type="fig" rid="F2">Figures 11–17</xref><tp:nomenclature-citation-list><tp:nomenclature-citation><tp:taxon-name>Zygina equata</tp:taxon-name><comment> Singh, 1969: 344, figs 20-23</comment></tp:nomenclature-citation><tp:nomenclature-citation><tp:taxon-name>Empoascanara equata</tp:taxon-name><comment> (Singh, 1969) (<xref ref-type="bibr" rid="B7">Sohi 1976</xref>: 204)</comment></tp:nomenclature-citation><tp:nomenclature-citation><tp:taxon-name>Seriana equata</tp:taxon-name><comment> (Singh, 1969) (<xref ref-type="bibr" rid="B5">Dworakowska and Viraktamath 1975</xref>: 529, no figures)</comment></tp:nomenclature-citation><tp:nomenclature-citation><tp:taxon-name>Seriana punjabensis</tp:taxon-name><comment> Dworakowska, Nagaich &amp; Singh, 1978: 246, figs 38-42 (Syn. by <xref ref-type="bibr" rid="B6">Sohi and Dworakowska 1983</xref>: 180)</comment></tp:nomenclature-citation></tp:nomenclature-citation-list></tp:nomenclature><tp:treatment-sec sec-type="Material examined"><title>Material examined.</title><p> One male, China: Yunnan Prov., Xishuangbanna, Original Forest Park, 21 July 2008, coll. YUEHUA SONG; one male, China: Henan Prov., Luanchuan, Heyu, 19 August 2008, coll. JIANDA LI.</p><fig id="F2" position="float" orientation="portrait"><label>Figures 11–21.</label><caption><p><italic><tp:taxon-name>Seriana equata</tp:taxon-name></italic> (Singh, 1969) rec. n. (after <xref ref-type="bibr" rid="B4">Dworakowska et al. 1978</xref>) <bold>11</bold> Head and thorax, dorsal view <bold>12</bold> Face <bold>13</bold> Fore wing <bold>14</bold> Pygofer lobe, lateral view <bold>15</bold> Pygofer dorsal appendage <bold>16</bold> Aedeagus, lateral view <bold>17</bold> Aedeagus, ventral view; <italic><tp:taxon-name>Seriana indefinita</tp:taxon-name></italic> Dworakowska, 1971 <bold>18</bold> Aedeagus, lateral view <bold>19</bold> Aedeagus, ventral view; <italic><tp:taxon-name>Seriana ochrata</tp:taxon-name></italic> Dworakowska, 1971 <bold>20</bold> Aedeagus, lateral view <bold>21</bold> Aedeagus, ventral view. (after <xref ref-type="bibr" rid="B2">Dworakowska 1971</xref>)</p></caption><graphic xmlns:xlink="http://www.w3.org/1999/xlink" xlink:href="ZooKeys-172-001-g002.jpg" position="float" orientation="portrait" xlink:type="simple"/></fig></tp:treatment-sec><tp:treatment-sec sec-type="Host plant"><title>Host plant.</title><p>Grasses, potato, black gram, cowpea, Egyptian clover, groundnut, linseed, lucerne, musk melon, spinach, sweet potato, sunnhemp (<xref ref-type="bibr" rid="B6">Sohi and Dworakowska 1983</xref>).</p></tp:treatment-sec><tp:treatment-sec sec-type="Distribution"><title>Distribution.</title><p>India; China (Henan, Yunnan).</p></tp:treatment-sec><ref-list><ref id="B4"><mixed-citation xmlns:xlink="http://www.w3.org/1999/xlink" xlink:type="simple"><person-group><name name-style="western"><surname>Dworakowska</surname><given-names>I</given-names></name><name name-style="western"><surname>Nagaich</surname><given-names>BB</given-names></name><name name-style="western"><surname>Singh</surname><given-names>S</given-names></name></person-group> (<year>1978</year>)<article-title> <italic>Kapsa simlensis</italic> sp.n. from India and some other Typhlocybinae (Auchenorrhyncha, Cicadellidae).</article-title><source>Bulletin de l’Académie Polonaise des Sciences, Série des Sciences Biologiques </source><volume>26</volume> (<issue>4</issue>): <fpage>243</fpage>-<lpage>249</lpage>.</mixed-citation></ref><ref id="B2"><mixed-citation xmlns:xlink="http://www.w3.org/1999/xlink" xlink:type="simple"><person-group><name name-style="western"><surname>Dworakowska</surname><given-names>I</given-names></name></person-group> (<year>1971</year>)<article-title> On some genera of Erythroneurini (Cicadellidae, Typhlocybinae) from the Oriental Region.</article-title><source>Bulletin de l’Académie Polonaise des Sciences, Série des Sciences Biologiques </source><volume>19</volume> (<issue>5</issue>): <fpage>341</fpage>-<lpage>350</lpage>.</mixed-citation></ref><ref id="B7"><mixed-citation xmlns:xlink="http://www.w3.org/1999/xlink" xlink:type="simple"><person-group><name name-style="western"><surname>Sohi</surname><given-names>AS</given-names></name></person-group> (<year>1976</year>)<article-title> New combinations of some Typhlocybines (Homoptera, Cicadellidae, Typhlocybinae) from India.</article-title><source>Entomon </source><volume>1</volume> (<issue>2</issue>): <fpage>203</fpage>-<lpage>205</lpage>.</mixed-citation></ref><ref id="B5"><mixed-citation xmlns:xlink="http://www.w3.org/1999/xlink" xlink:type="simple"><person-group><name name-style="western"><surname>Dworakowska</surname><given-names>I</given-names></name><name name-style="western"><surname>Viraktamath</surname><given-names>CA</given-names></name></person-group> (<year>1975</year>)<article-title> On some Typhlocybinae from India (Auchenorrhyncha, Cicadellidae).</article-title><source>Bulletin de l’Académie Polonaise des Sciences, Série des Sciences Biologiques </source><volume>23</volume> (<issue>8</issue>): <fpage>521</fpage>-<lpage>530</lpage>.</mixed-citation></ref><ref id="B6"><mixed-citation xmlns:xlink="http://www.w3.org/1999/xlink" xlink:type="simple"><person-group><name name-style="western"><surname>Sohi</surname><given-names>AS</given-names></name><name name-style="western"><surname>Dworakowska</surname><given-names>I</given-names></name></person-group> (<year>1983</year>)<article-title> A review of the indian Typhlocybinae (Homoptera: Cicadellidae) from India.</article-title><source>Oriental Insects</source><volume>17</volume>: <fpage>159</fpage>-<lpage>213</lpage>.</mixed-citation></ref></ref-list></tp:taxon-treatment>
